# Supplementary material for: Immunohistochemical Markers of Apoptotic and Hypoxic Damage Facilitate Evidence-Based Assessment in Pups with Neurological Disorders
Source: Vet Sci. 2021 Sep 22;8(10):203. doi: 10.3390/vetsci8100203 (PMC8537515; doi:10.3390/vetsci8100203)
Supplement: Supplementary file 1 [file vetsci-08-00203-s001.zip]

Archive with 3 entries (3 files):
- Supplementary_TableS1.pdf
- Video_S1.mp4
- Video_S2.mp4
